# Supplementary material for: Combination of Cancer Stem Cell Markers CD44 and CD24 Is Superior to ALDH1 as a Prognostic Indicator in Breast Cancer Patients with Distant Metastases
Source: PLoS One. 2016 Oct 21;11(10):e0165253. doi: 10.1371/journal.pone.0165253 (PMC5074575; doi:10.1371/journal.pone.0165253)
Supplement: S1 Table — (XLSX) [file pone.0165253.s005.xlsx]

## Sheet: Sheet1
Case no.	Age	Histology	pT	n	Subtype	CD44+/24-(%)	ALDH1 (%)	ALDH1/CD44 (%)	DFS(m)	OS(m)	Outcome
1	56	IDC	II	4	TN	8	0	0	9	10	Dead
2	45	IDC	I	2	TN	20	2	+	10	22	Alive
3	67	IDC	II	0	HER	20	1	+	22	31	Alive
4	75	IDC	II	0	TN	3	0	0	9	25	Alive
5	63	IDC	II	11	TN	70	15	+	23	25	Dead
6	61	IDC	III	0	TN	80	5	+	22	37	Alive
7	55	IDC	II	1	HER	5	0	0	4	27	Dead
8	49	IDC	I	4	TN	50	4	0	16	23	Dead
9	71	IDC	I	2	TN	20	15	+	22	42	Dead
10	51	ILC	II	0	Luminal	<1	1	+	20	22	Dead
11	32	IDC	IV	7	TN	15	0	0	2	9	Dead
12	54	IDC	I	0	Luminal	5	0	0	48	56	Alive
13	62	IDC	III	12	TN	70	50	+	12	13	Dead
14	55	IDC	I	0	TN	3	0	0	23	47	Dead
15	68	IDC	II	11	HER	10	0	0	1	1	Dead
16	74	IDC	II	3	HER	3	0	0	28	64	Dead
17	63	ILC	II	3	Luminal	3	1	+	12	54	Dead
18	48	IDC	III	2	Luminal	5	0	0	30	47	Dead
19	29	IDC	I	6	Luminal	3	1	0	57	82	Alive
20	53	IDC	II	9	TN	0	33	0	5	15	Dead
21	62	IDC	II	5	Luminal	5	0	0	48	55	Alive
22	57	IDC	II	6	LumHer	3	0	0	36	36	Dead
23	65	IDC	I	0	Luminal	0	12	0	36	90	Alive
24	44	IDC	III	14	Luminal	20	1	0	30	87	Alive
25	38	IDC	III	8	Luminal	0	<1	0	16	41	Dead
26	56	IDC	II	11	HER	0	0	0	10	58	Dead
27	53	IDC	II	8	Luminal	2	0	0	34	69	Dead
28	75	ILC	II	6	LumHer	0	0	0	31	48	Dead
29	67	IDC	II	11	Luminal	0	0	0	19	98	Alive
30	47	IDC	III	1	LumHer	0	2	0	59	99	Alive
31	51	IDC	III	16	Luminal	<1	0	0	12	49	Dead
32	54	IDC	I	3	Luminal	0	0	0	97	114	Alive
33	47	IDC	I	3	Luminal	0	0	0	35	108	Alive
34	55	IDC	II	0	Luminal	10	<1	0	107	130	Alive
35	74	IDC	II	7	Luminal	2	30	+	33	48	Dead
36	71	IDC	III	10	Luminal	5	0	0	22	81	Dead
37	47	IDC	III	2	Luminal	0	0	0	81	86	Dead
38	53	IDC	IV	2	Luminal	20	1	0	115	133	Alive
39	44	IDC	II	0	LumHer	<1	1	+	72	112	Alive
40	74	IDC	IV	4	Luminal	5	0	0	39	123	Alive
41	37	IDC	II	1	Luminal	0	0	0	73	93	Alive
42	51	IDC	I	2	Luminal	15	5	+	36	64	Dead
43	66	IDC	II	1	Luminal	<1	0	0	61	85	Dead
44	58	IDC	I	0	Luminal	70	0	0	44	70	Dead
45	41	IDC	II	6	Luminal	65	1	0	97	99	Alive
46	63	IDC	II	1	Luminal	1	<1	+	73	134	Dead
47	52	IDC	II	2	LumHer	7	20	+	93	162	Alive
48	63	IDC	II	0	Luminal	10	0	0	112	143	Alive
49	37	IDC	III	1	TN	90	5	0	6	12	Dead
50	46	IDC	II	0	Luminal	1	40	+	15	63	Dead
51	46	IDC	III	10	Luminal	0	25	0	54	82	Dead
52	48	IDC	III	0	HER	8	<1	0	6	61	Dead
53	54	IDC	I	2	Luminal	40	<1	+	36	82	Dead
54	43	IDC	II	1	Luminal	0	0	0	16	46	Dead
55	60	IDC	II	2	Luminal	0	0	0	80	96	Dead
56	55	ILC	III	11	Luminal	5	2	+	37	51	Alive
57	71	IDC	II	0	TN	1	3	0	13	37	Dead
58	37	IDC	II	1	TN	3	0	0	6	93	Alive
59	35	IDC	III	0	TN	8	<1	0	3	9	Dead
60	56	IDC	I	2	TN	<1	0	0	11	34	Dead
61	58	IDC	I	3	TN	1	8	0	116	195	Dead
